# Supplementary material for: Fabricating Zein-OSA Starch Complexes as Multifunctional Carriers for Carrot Oil
Source: Foods. 2026 Jan 24;15(3):435. doi: 10.3390/foods15030435 (PMC12897285; doi:10.3390/foods15030435)
Supplement: Supplementary file 1 [file foods-15-00435-s001.zip]

Archive with 1 entries (1 files):
- foods-4087732-supplementary.pdf
